# Supplementary material for: Effects of microgravity on human iPSC-derived neural organoids on the International Space Station
Source: Stem Cells Transl Med. 2024 Oct 23;13(12):1186–97. doi: 10.1093/stcltm/szae070 (PMC11631337; doi:10.1093/stcltm/szae070)
Supplement: szae070_suppl_Supplementary_Materials [file szae070_suppl_supplementary_materials.zip]

Archive with 12 entries (12 files):
- R1FigureS3 Dopaminergic organoid gene set analysis and individual genes.tiff
- R1FigureS4 Cortical organoid gene set analysis and individual genes.tiff
- R1FigureS5 Olink proteomic analysis.tif
- R1Table S1 List of RNAseq samples.pdf
- R1Table S2a Cortical-List of differentially expressed transcripts.pdf
- R1Table S2b Dopaminergic-List of differentially expressed transcripts.pdf
- R1Table S3a Cortical-Gene ontology labels for  differentiatlly expressed transcripts.pdf
- R1Table S3b Dopaminergic-Gene ontology labels for  differentiatlly expressed transcripts.pdf
- R1Table S4 Transcription Factor Enrichment Analysis.pdf
- R1Table S5 CT Radiation dose.pdf
- R1FigureS1 Culture methods.tif
- R1FigureS2 Histology and electrophysiology of organoids.tif
